# Supplementary material for: Design of innovation ability evaluation model based on IPSO-LSTM in intelligent teaching
Source: PeerJ Comput Sci. 2023 Nov 20;9:e1679. doi: 10.7717/peerj-cs.1679 (PMC10703056; doi:10.7717/peerj-cs.1679)
Supplement: Supplemental Information 1 [file peerj-cs-09-1679-s001.zip]

Archive with 35 entries (31 files):
- Design of innovation ability evaluation model based on IPSO-LSTM in intelligent teaching/code/
- Design of innovation ability evaluation model based on IPSO-LSTM in intelligent teaching/code/create_index.py
- Design of innovation ability evaluation model based on IPSO-LSTM in intelligent teaching/code/h5_table_stats.py
- Design of innovation ability evaluation model based on IPSO-LSTM in intelligent teaching/code/lstm_server.py
- Design of innovation ability evaluation model based on IPSO-LSTM in intelligent teaching/code/lstmdata/
- Design of innovation ability evaluation model based on IPSO-LSTM in intelligent teaching/code/lstmdata/__init__.py
- Design of innovation ability evaluation model based on IPSO-LSTM in intelligent teaching/code/lstmdata/data_handler.py
- Design of innovation ability evaluation model based on IPSO-LSTM in intelligent teaching/code/lstmdata/data_structures.py
- Design of innovation ability evaluation model based on IPSO-LSTM in intelligent teaching/code/lstmdata/helper_functions.py
- Design of innovation ability evaluation model based on IPSO-LSTM in intelligent teaching/code/lstmdata/read_index.py
- Design of innovation ability evaluation model based on IPSO-LSTM in intelligent teaching/code/model/
- Design of innovation ability evaluation model based on IPSO-LSTM in intelligent teaching/code/model/get_gates.lua
- Design of innovation ability evaluation model based on IPSO-LSTM in intelligent teaching/code/model/get_gru_gates.lua
- Design of innovation ability evaluation model based on IPSO-LSTM in intelligent teaching/code/model/get_influece_per_word.lua
- Design of innovation ability evaluation model based on IPSO-LSTM in intelligent teaching/code/model/get_linear_weight.lua
- Design of innovation ability evaluation model based on IPSO-LSTM in intelligent teaching/code/model/get_lookuptable.lua
- Design of innovation ability evaluation model based on IPSO-LSTM in intelligent teaching/code/model/get_saliency.lua
- Design of innovation ability evaluation model based on IPSO-LSTM in intelligent teaching/code/model/get_states.lua
- Design of innovation ability evaluation model based on IPSO-LSTM in intelligent teaching/code/model/get_top_k.lua
- Design of innovation ability evaluation model based on IPSO-LSTM in intelligent teaching/code/model/gru.lua
- Design of innovation ability evaluation model based on IPSO-LSTM in intelligent teaching/code/model/main.lua
- Design of innovation ability evaluation model based on IPSO-LSTM in intelligent teaching/code/model/notebooks/
- Design of innovation ability evaluation model based on IPSO-LSTM in intelligent teaching/code/model/notebooks/Kmeans on Embeddings.ipynb
- Design of innovation ability evaluation model based on IPSO-LSTM in intelligent teaching/code/model/notebooks/LSTMAnalysis.ipynb
- Design of innovation ability evaluation model based on IPSO-LSTM in intelligent teaching/code/model/notebooks/Parenthesis Generation.ipynb
- Design of innovation ability evaluation model based on IPSO-LSTM in intelligent teaching/code/model/notebooks/Word Embeddings.ipynb
- Design of innovation ability evaluation model based on IPSO-LSTM in intelligent teaching/code/model/notebooks/Word2Char.ipynb
- Design of innovation ability evaluation model based on IPSO-LSTM in intelligent teaching/code/model/preprocess.py
- Design of innovation ability evaluation model based on IPSO-LSTM in intelligent teaching/code/model/preprocess-shifting-window.py
- Design of innovation ability evaluation model based on IPSO-LSTM in intelligent teaching/code/nlp_annotate.py
- Design of innovation ability evaluation model based on IPSO-LSTM in intelligent teaching/code/requirements.txt
- Design of innovation ability evaluation model based on IPSO-LSTM in intelligent teaching/code/signed_to_unsigned.py
- Design of innovation ability evaluation model based on IPSO-LSTM in intelligent teaching/code/sort_topk.py
- Design of innovation ability evaluation model based on IPSO-LSTM in intelligent teaching/code/txt_to_hdf5_dict.py
- Design of innovation ability evaluation model based on IPSO-LSTM in intelligent teaching/╩2╛▌╝».txt
