# Supplementary material for: Design of innovation ability evaluation model based on IPSO-LSTM in intelligent teaching
Source: PeerJ Comput Sci. 2023 Nov 20;9:e1679. doi: 10.7717/peerj-cs.1679 (PMC10703056; doi:10.7717/peerj-cs.1679)
Supplement: Supplemental Information 1 [file peerj-cs-09-1679-s001.zip › Design of innovation ability evaluation model based on IPSO-LSTM in intelligent teaching/code/lstm_server.py]

import argparse
import connexion
import numpy as np
import os
import yaml
from flask import send_from_directory, redirect
import json
from lstmdata.data_handler import LSTMDataHandler
import lstmdata.read_index as ri
import types

__author__ = 'Hendrik Strobelt'

CONFIG_FILE_NAME = 'lstm.yml'
data_handlers = {}
index_map = {}

app = connexion.App(__name__, debug=True)


def get_context(**request):
    project = request['project']
    if project not in data_handlers:
        return 'No such project', 404
    else:
        dh = data_handlers[project]  # type: LSTMDataHandler

        # check if source is exists
        if not dh.is_valid_source(request['source']):
            return 'No valid source. Valid are: ' + ' -- '.join(dh.valid_sources()), 404

        # cell selection by bitmask vs. cell array
        cells = []
        if 'bitmask' in request:
            cells = np.where(np.fromstring(request['bitmask'], dtype=np.uint8) > 48)[0].tolist()
        elif 'cells' in request:
            cells = request['cells']

        res = dh.get_dimensions(
            pos_array=request['pos'],
            source=request['source'],
            left=request['left'],
            right=request['right'],
            dimensions=request['dims'],
            data_transform=request['transform'],
            cells=cells,
            activation_threshold=request['activation']
        )
        res['cells'] = cells
        return {'request': request, 'results': res}

def cleanup_dict(old_dictionary):
    new_dictionary={}
    for key, val in old_dictionary.items():
        try:
            s=json.dumps(val)
            new_dictionary[key]=val
        except:
            if type(val) is dict:
                new_dictionary[key]=cleanup_dict(val)
            elif type(val) is type({}.keys()):
                new_dictionary[key]=list(val)
    return new_dictionary


def get_info():
    res = []
    for key, project in data_handlers.items():
        # print key
        res.append({
            'project': key,
            'info':  cleanup_dict(project.config)
        })
    return sorted(res, key=lambda x: x['project'])

def search(**request):
    project = request['project']
    res = {}

    if project not in data_handlers:
        return 'No such project', 404

    else:
        # start search either using index or regex

        dh = data_handlers[project]
        if project in index_map:
            res = ri.query_index(request['q'], request['limit'], request['html'],
                                 dir=index_map[project])
        elif dh.config['etc']['regex_search']:
            res = dh.regex_search(request['q'], request['limit'], request['html'])

    return {'request': request, 'res': res}


def match(**request):
    project = request['project']
    res = {}

    if project not in data_handlers:
        return 'No such project', 404

    else:
        dh = data_handlers[project]  # type: LSTMDataHandler

        # check if source is exists
        if not dh.is_valid_source(request['source']):
            return 'No valid source', 404

        ranking, meta = dh.query_similar_activations(
            source=request['source'],
            cells=request['cells'],
            activation_threshold=request['activation'],
            data_transform=request['transform'],
            phrase_length=request['phrase_length'],
            add_histograms=True,
            query_mode=request['mode'],
            constrain_left=request['constraints'][0] > 0,
            constrain_right=request['constraints'][1] > 0
        )

        request_positions = list(map(lambda x: x['pos'], ranking))
        position_details = dh.get_dimensions(
            pos_array=request_positions,
            source=request['source'],
            left=request['left'],
            right=request['right'],
            cells=request['cells'],
            dimensions=request['dims'],
            data_transform=request['transform'],
            activation_threshold=request['activation']
        )

        res = {
            'rankingDetail': ranking,
            'positionDetail': position_details,
            'fuzzyLengthHistogram': meta['fuzzy_length_histogram'].tolist(),
            'strictLengthHistogram': meta['strict_length_histogram'].tolist()
        }
        return {'request': request, 'results': res}


@app.route('/client/<path:path>')
def send_static(path):
    """ serves all files from ./client/ to ``/client/<path:path>``

    :param path: path from api call
    """
    return send_from_directory('client/', path)

@app.route('/')
def redirect_home():
    return redirect('/client/index.html', code=302)


def create_data_handlers(directory):
    """
    searches for CONFIG_FILE_NAME in all subdirectories of directory
    and creates data handlers for all of them

    :param directory: scan directory
    :return: null
    """
    project_dirs = []
    for root, dirs, files in os.walk(directory):
        if CONFIG_FILE_NAME in files:
            project_dirs.append(os.path.abspath(root))

    i = 0
    for p_dir in project_dirs:
        with open(os.path.join(p_dir, CONFIG_FILE_NAME), 'r') as yf:
            config = yaml.load(yf, Loader=yaml.FullLoader)
            dh_id = os.path.split(p_dir)[1]
            data_handlers[dh_id] = LSTMDataHandler(directory=p_dir, config=config)
            if data_handlers[dh_id].config['index']:
                index_map[dh_id] = data_handlers[dh_id].config['index_dir']
        i += 1


app.add_api('lstm_server.yaml')

parser = argparse.ArgumentParser()
parser.add_argument("--nodebug", default=False)
parser.add_argument("--port", default="8888")
parser.add_argument("--nocache", default=False)
parser.add_argument("-dir", type=str, default=os.path.abspath('data'))

if __name__ == '__main__':
    args = parser.parse_args()
    app.run(port=int(args.port), debug=not args.nodebug, host="127.0.0.1")
else:
    args, _ = parser.parse_known_args()
    create_data_handlers(args.dir)
