# Supplementary material for: Design of innovation ability evaluation model based on IPSO-LSTM in intelligent teaching
Source: PeerJ Comput Sci. 2023 Nov 20;9:e1679. doi: 10.7717/peerj-cs.1679 (PMC10703056; doi:10.7717/peerj-cs.1679)
Supplement: Supplemental Information 1 [file peerj-cs-09-1679-s001.zip › Design of innovation ability evaluation model based on IPSO-LSTM in intelligent teaching/code/model/notebooks/Kmeans on Embeddings.ipynb]

# %% [code]
%matplotlib inline
import random
import h5py
import numpy as np
import matplotlib.pyplot as plt
import seaborn as sns
from sklearn.cluster import KMeans

# %% [code]
h5embeddings = h5py.File("../models/childbook/embeddings.h5", 'r')
embs = h5embeddings['weights'][:]

# %% [code]
embs[1]

# %% [code]
word_dict = "../models/childbook/words.dict"

# %% [code]
id2word = {}
word2id = {}
with open(word_dict, "r") as f:
    for line in f:
        k,v = line.split()
        id2word[int(v)-1] = k
        word2id[k] = int(v)-1

# %% [code]
means = KMeans(n_clusters=20)

# %% [code]
assignments = means.fit_predict(embs)

# %% [code]
h5kmeans = h5py.File("../models/childbook/kmeans.h5", 'w')
h5kmeans["cluster"] = assignments
h5kmeans.close()

# %% [code]
word_clusters = {i:[] for i in xrange(20)}

# %% [code]
for i,v in enumerate(assignments):
    try:
        word_clusters[v].append(id2word[i])
    except:
        pass

# %% [code]
len(assignments)

# %% [code]
len(id2word)

# %% [code]
len(embs)

# %% [code]
word_clusters[6]

# %% [code]
