# Supplementary material for: Design of innovation ability evaluation model based on IPSO-LSTM in intelligent teaching
Source: PeerJ Comput Sci. 2023 Nov 20;9:e1679. doi: 10.7717/peerj-cs.1679 (PMC10703056; doi:10.7717/peerj-cs.1679)
Supplement: Supplemental Information 1 [file peerj-cs-09-1679-s001.zip › Design of innovation ability evaluation model based on IPSO-LSTM in intelligent teaching/code/model/notebooks/LSTMAnalysis.ipynb]

# %% [code]
%matplotlib inline

# %% [code]
import h5py
import sklearn
import numpy as np
import sklearn.manifold
import sklearn.decomposition
import matplotlib.pyplot as plt
import numpy.linalg
from matplotlib import offsetbox

# %% [code]
f = h5py.File("analysis/final_clust_states.h5","r")

# %% [code]
!ls analysis/

# %% [code]
labels = []
for l in open("analysis/clust_state_row_labels.txt"):
    labels.append(l.strip().split("\t"))
    labels[-1][0] = labels[-1][0].split(",")
    labels[-1][1] = labels[-1][1].split(",")

# %% [code]
labels[13]

# %% [code]
hidden = f["H"]

# %% [code]
for i in range(hidden.shape[0]):
    print(i, np.linalg.norm(hidden[i]))

# %% [code]
# Scale and visualize the embedding vectors
def plot_embedding(X, title=None):
    x_min, x_max = np.min(X, 0), np.max(X, 0)
    X = (X - x_min) / (x_max - x_min)

    plt.figure(figsize=(6,6))
    ax = plt.subplot(111)
    for i in range(X.shape[0]):
        lstype = 3
        letter = ":".join(labels[rows[i]][0])

        if len(labels[rows[i]][1]) == 1: continue
        if all([l == "PROPER" for l in labels[rows[i]][1]]):
            lstype = 1

        if all([l == "PRONOMINAL" for l in labels[rows[i] ][1]]):
            lstype = 2

        if all([l == "NOMINAL" for l in labels[rows[i] ][1]]):
            lstype = 3

        if any([l == "PRONOMINAL" for l in labels[rows[i] ][1]]):
            lstype = 2

        elif any([l == "NOMINAL" for l in labels[rows[i]][1]]):
            lstype = 3


        plt.scatter(X[i, 0], X[i, 1], 
            #str("x"),
                 color=plt.cm.Set1((lstype -1) / 3))
                 #fontdict={'weight': 'bold', 'size': 9})
        i += 1    
    if hasattr(offsetbox, 'AnnotationBbox'):
        # only print thumbnails with matplotlib > 1.0

        shown_images = np.array([[1., 1.]])  # just something big
        for i in range(X.shape[0]):
            letter = ":".join(labels[rows[i]][0])
            if len(letter) > 20:
                letter = letter[:20] + "..."
            dist = np.sum((X[i] - shown_images) ** 2, 1)
            if np.min(dist) < 4e-2 :
                # don't show points that are too close
                continue
            shown_images = np.r_[shown_images, [X[i]]]
            imagebox = offsetbox.AnnotationBbox(
                offsetbox.TextArea(letter),
#                 offsox.OffsetImage(digits.images[i], cmap=plt.cm.gray_r),
                X[i])
            ax.add_artist(imagebox)

    #plt.tight_layout(pad=0.4, w_pad=5, h_pad=5.0)
    
    #plt.legend(["None", "PROPER", "PRONOMINAL", "NOMINAL"])
    plt.xticks([]), plt.yticks([])
    plt.axis('off')

    if title is not None:
        plt.title(title)
    plt.subplots_adjust(left=-0.2, right=1.2, top=1.2, bottom=-0.2)

# %% [code]


# %% [code]
hidden = np.array(f["H"])

# %% [code]

rows = [i for i in range(hidden.shape[0])
        if len(labels[i][1]) > 1]

non_singleton = np.array(hidden[rows])

t = sklearn.manifold.TSNE()
X_sne = t.fit_transform(non_singleton)

# %% [code]

plot_embedding(X_sne)


#plt.savefig("figure.png", dpi=100)

# %% [code]
!mv tmp.png temp/output/

# %% [code]
t0 = 0

# %% [code]
X_iso = sklearn.manifold.Isomap(30, n_components=2).fit_transform(hidden)
print("Done.")
plot_embedding(X_iso,
               "Isomap projection of the digits (time %.2fs)" %
               (time() - t0))


# %% [code]
print("Computing PCA projection")

X_pca = sklearn.decomposition.TruncatedSVD(n_components=2).fit_transform(hidden)

# %% [code]
hidden[10]

# %% [code]
X_pca[500]

# %% [code]
plot_embedding(X_pca)
