# Supplementary material for: Design of innovation ability evaluation model based on IPSO-LSTM in intelligent teaching
Source: PeerJ Comput Sci. 2023 Nov 20;9:e1679. doi: 10.7717/peerj-cs.1679 (PMC10703056; doi:10.7717/peerj-cs.1679)
Supplement: Supplemental Information 1 [file peerj-cs-09-1679-s001.zip › Design of innovation ability evaluation model based on IPSO-LSTM in intelligent teaching/code/model/notebooks/Parenthesis Generation.ipynb]

# %% [code]
%matplotlib inline
import random
from scipy.stats import bernoulli
import numpy as np
import matplotlib.pyplot as plt
import seaborn as sns

# %% [code]
#Configuration
MAX_NESTING = 4

# %% [markdown]
Allowed Symbols are an integer, representing the current depth, open parenthesis when the max nesting has not been reached and close parenthesis, as long as the current depth is not 0. 

# %% [code]
teststring = ""

current_depth = 0
for i in xrange(1000000):
    if current_depth == 0: 
        allowed_chars = ["( ", "0 "]
    elif current_depth == MAX_NESTING:
        allowed_chars = [") ", str(current_depth) + " "]
    else:
        allowed_chars = [") ", "( ", str(current_depth) + " "]
    
    new_pick = random.choice(allowed_chars)
    if new_pick == ") ":
        current_depth -=1
    elif new_pick == "( ":
        current_depth +=1
        
    teststring += new_pick

# %% [code]
with open("../data/paren-train.txt", 'w') as f:
    f.write(teststring)
    

# %% [code]
teststring = ""
current_depth = 0
for i in xrange(100000):
    if current_depth == 0: 
        allowed_chars = ["( ", "0 "]
    elif current_depth == MAX_NESTING:
        allowed_chars = [") ", str(current_depth) + " "]
    else:
        allowed_chars = [") ", "( ", str(current_depth) + " "]
    
    new_pick = random.choice(allowed_chars)
    if new_pick == ") ":
        current_depth -=1
    elif new_pick == "( ":
        current_depth +=1
        
    teststring += new_pick

# %% [code]
with open("../data/paren-valid.txt", 'w') as f:
    f.write(teststring)
    

# %% [code]
