# Supplementary material for: Design of innovation ability evaluation model based on IPSO-LSTM in intelligent teaching
Source: PeerJ Comput Sci. 2023 Nov 20;9:e1679. doi: 10.7717/peerj-cs.1679 (PMC10703056; doi:10.7717/peerj-cs.1679)
Supplement: Supplemental Information 1 [file peerj-cs-09-1679-s001.zip › Design of innovation ability evaluation model based on IPSO-LSTM in intelligent teaching/code/model/notebooks/Word Embeddings.ipynb]

# %% [code]
%matplotlib inline

# %% [code]
import numpy as np
from numpy.linalg import norm

# %% [code]
import h5py

# %% [code]
h5file = h5py.File("../reads/lt.h5","r")

# %% [code]
wordvecs = h5file['weights'][:]

# %% [code]
wordvecs.shape

# %% [code]
wordfile = "../convert/ptb.targ.dict"

# %% [code]
id2word = {}
word2id = {}
with open(wordfile, "r") as f:
    for line in f:
        k,v = line.split()
        id2word[int(v)-1] = k
        word2id[k] = int(v)-1


# %% [code]


# %% [code]
len(id2word)

# %% [code]
#word2id = {id2word[i]:wordvecs[i] for i in id2word.keys()}

# %% [code]
def nearest(vec, dot=False):
    vnorm = norm(vec)
    scores = []
    for i in range(len(id2word)):
        wvnorm = norm(wordvecs[i])
        if not dot:
            scores.append(np.dot(wordvecs[i], vec) / (vnorm * wvnorm))
        else:
            scores.append(np.dot(wordvecs[i], vec))
    score_ids = [(s, i) for i, s in enumerate(scores)]
    score_ids.sort()
    score_ids.reverse()
    return score_ids

# %% [code]
closests = nearest(wordvecs[word2id["billion"]])

# %% [code]
def print_nbest(closests):
    for score, i in closests[:20]:
        print("%s\t%s"%(id2word[i],score))
print_nbest(closests)

# %% [code]
