# Supplementary material for: Design of innovation ability evaluation model based on IPSO-LSTM in intelligent teaching
Source: PeerJ Comput Sci. 2023 Nov 20;9:e1679. doi: 10.7717/peerj-cs.1679 (PMC10703056; doi:10.7717/peerj-cs.1679)
Supplement: Supplemental Information 1 [file peerj-cs-09-1679-s001.zip › Design of innovation ability evaluation model based on IPSO-LSTM in intelligent teaching/code/model/notebooks/Word2Char.ipynb]

# %% [code]
import os
import numpy as np

# %% [code]
no_convert = ['<s>', '</s>', '<eof>', '<unk>']

# %% [code]
train = ''
with open('../data/ptb-punct/train.txt') as f:
    for i, l in enumerate(f):
#         print("\n" in l) 
        for word in l.split():
            if word in no_convert:
                train+=word
                train+=" "
            else:
                for c in word:
                    train+=c
                    train+=" "
            train+= "<space> "
        train+="\n"
#         if i>5:
#             break
# print train

# %% [code]
with open('../data/ptb-punct/train_char.txt', 'w') as f:
    f.write(train)

# %% [code]
valid = ''
with open('../data/ptb-punct/train.txt') as f:
    for i, l in enumerate(f):
#         print("\n" in l) 
        for word in l.split():
            if word in no_convert:
                valid+=word
                valid+=" "
            else:
                for c in word:
                    valid+=c
                    train+=" "
            train+= "<space> "
        train+="\n"


# %% [code]
with open('../data/ptb-punct/valid_char.txt', 'w') as f:
    f.write(valid)

# %% [code]
