# Supplementary material for: Design of innovation ability evaluation model based on IPSO-LSTM in intelligent teaching
Source: PeerJ Comput Sci. 2023 Nov 20;9:e1679. doi: 10.7717/peerj-cs.1679 (PMC10703056; doi:10.7717/peerj-cs.1679)
Supplement: Supplemental Information 1 [file peerj-cs-09-1679-s001.zip › Design of innovation ability evaluation model based on IPSO-LSTM in intelligent teaching/code/requirements.txt]

spacy
Flask == 1.1.2
PyYAML == 5.3.1
Whoosh == 2.7.4
connexion == 2.7.0
h5py == 2.10.0
numpy
swagger-ui-bundle==0.0.6
